# Supplementary material for: Identification of Hub Genes and Potential Molecular Pathogenesis in Substantia Nigra in Parkinson's Disease via Bioinformatics Analysis
Source: Parkinsons Dis. 2023 Apr 14;2023:6755569. doi: 10.1155/2023/6755569 (PMC10121343; doi:10.1155/2023/6755569)
Supplement: Supplementary Materials — Supplementary table 1: 86 common DEGs between GSE49036 and GSE7621. Supplementary table 2: GO analysis of genes in four significant nodules. Supplementary table 3: KEGG pathway analysis of genes in cluster 1. [file 6755569.f1.zip]

Archive with 3 entries (3 files):
- supplementary table 1- 86 common DEGs between GSE49036 and GSE7621. (2).docx
- supplementary table 2- GO analysis of genes in four significant nodules. (2).docx
- supplementary table 3- KEGG pathway analysis of genes in Cluster 1. (2).docx
